# Supplementary material for: Assessment of sediment physiochemical properties, microbial and predicted functional diversity in mangrove eco-restoration sites of Hamata, Mangrove Bay, and Saffaga along the Egyptian Red Sea coast
Source: Environ Sci Pollut Res Int. 2025 Dec 7;32(53):29704–21. doi: 10.1007/s11356-025-37234-1 (PMC12789163; doi:10.1007/s11356-025-37234-1)
Supplement: Supplementary file 2 — (CSV 10.7 KB) [file 11356_2025_37234_MOESM2_ESM.csv]

Genus	HA150	HR250	MA350	SA10	SR350
	0.049535876	0.492288322	0.233489933	0.008255421	0.002931873
g__Prevotella	0.002507589	0	0	0.432962005	0.048221588
	0.06634112	0.015108593	0.103020134	0	0.176298125
g__Colwellia_A_665065	0.000703885	0.03076802	0.177516779	0.005271534	0.103927166
	0.177290924	0.011724898	0	0.078277303	0.027929944
	0.002595574	0.03737803	0.154228188	0.004973145	0.045212561
g__Cognaticolwellia	0.001231798	0.027699087	0.090536913	0.010244679	0.073142504
g__Streptococcus	0.067045005	0.027856468	0.013892617	0.02297593	0.070056323
g__Clostridium_T	0.122211957	0.004327982	0	0.055002984	0.019905871
g__Chryseobacterium_A_796612	0.144604285	0.001259049	0	0.004973145	0.002083173
g__Alcanivorax	0.00109982	0.047843878	0.035302013	0.003182813	0.054316797
	0.017201179	0.004091911	0.000872483	0.082952059	0.001157318
g__Haemophilus_D_735815	0	0	0	0	0.097214721
g__Pseudoalteromonas	0.000483921	0.019121813	0.031342282	0.00308335	0.029010107
	0.016453302	0.007869059	0	0.035806644	0.014350745
	0.008974528	0.025180988	0.020536913	0.00547046	0.007561145
g__Selenomonas_A_42750	0	0	0	0.059379352	0
	0	0.045561851	0	0	0
g__Pauljensenia	0	0	0	0	0.040814752
g__Rothia	0	0	0	0	0.039734588
	0	0	0	0.035209867	0
g__Neisseria_563205	0	0	0	0	0.029935962
g__Marinomonas	0	0.011567517	0.009798658	0	0.005786591
g__Psychrobacter	0.001451762	0.003541076	0.019261745	0	0.002160327
g__Turicibacter	0.015529453	0.000944287	0	0.007061866	0.002623254
g__Veillonella_A	0	0	0	0	0.025692462
g__Sulfitobacter_E_490551	0.001011834	0.009836324	0.010738255	0	0.004089191
g__Lactobacillus	0.021688443	0	0	0.002586035	0
g__Staphylococcus	0.002903524	0.007947749	0.007516779	0	0.002314636
g__Pelagicola	0	0.009836324	0.005838926	0	0.004552118
g__	0	0.019121813	0	0	0
	0.000483921	0.002911552	0.007114094	0	0.008101227
	0.001759711	0	0.014362416	0	0
g__Cutibacterium	0.007962694	0.001967265	0.001677852	0.000994629	0.003317645
g__Granulicatella	0	0	0	0	0.015893835
g__Limivicinus	0.003255466	0	0	0.010741993	0
	0.002287625	0.005114888	0.004697987	0	0.0008487
g__Nocardioides_A_392796	0.002111654	0.001180359	0.002281879	0	0.007175372
g__Collinsella	0	0.009836324	0.000671141	0	0.001465936
g__Nanosyncoccus	0	0	0	0.011736622	0
g__Limosilactobacillus	0.008446615	0	0	0.001392481	0.001774554
g__Blautia_A_141781	0.002639567	0.00535096	0.002281879	0	0.0008487
	0.010602261	0	0	0	0
g__Selenomonas_B	0	0	0	0.010344142	0
g__Eubacterium_G_142752	0	0	0	0.009747364	0
g__Pseudomonas_E_647464	0.005631077	0.000865596	0.002348993	0	0
g__Eubacterium_Q	0	0	0	0.008553809	0
	0.002727553	0	0	0.005768848	0
g__	0.005015178	0	0	0.003481202	0
g__Bin103	0	0.008183821	0	0	0
	0.000571906	0.00267548	0.003489933	0	0.001388782
g__Paramuribaculum	0.007918701	0	0	0	0
g__Cryptobacteroides	0.003607408	0	0	0.004077979	0
g__Corynebacterium	0.002243632	0	0.002348993	0	0.003009027
g__Geobacter	0.004839206	0	0.000671141	0.001989258	0
g__E44-bin10	0	0.007239534	0	0	0
g__Onthenecus	0.000527913	0.001416431	0	0.005172071	0
g__CAG-793	0	0	0	0.007061866	0
g__Methylophaga	0	0.003305005	0.003489933	0	0
	0	0	0	0.006564551	0
	0	0.005980485	0	0	0
g__Phocaeicola_A	0.00268356	0	0.003154362	0	0
g__PeH17	0.005675069	0	0	0	0
g__AC-16	0.005543091	0	0	0	0
g__	0.001539747	0.001259049	0.00261745	0	0
g__CAADGG01	0.002243632	0.002911552	0	0	0
g__B3-Chlor	0	0.004878816	0	0	0
g__VXMO01	0.003607408	0.001101668	0	0	0
g__CAG-269	0	0	0	0.004575293	0
g__Anaerovibrio	0	0	0	0.004575293	0
g__UBA4334	0	0	0	0.004575293	0
	0	0	0	0.004575293	0
g__Sodaliphilus	0.003255466	0	0	0.001293018	0
g__Williamsia_A	0	0	0.000805369	0	0.003703418
g__Marinobacter_A_637054	0.00237561	0.002124646	0	0	0
	0.001979675	0	0	0	0.002391791
g__Faecousia	0.0042673	0	0	0	0
	0.0042673	0	0	0	0
g__URXU01	0	0.00133774	0.002818792	0	0
g__Alloalcanivorax	0	0.000786906	0.001006711	0	0.002237482
g__Solirubrobacter	0.003211473	0	0.000805369	0	0
g__Anaerobutyricum	0.003167481	0.000786906	0	0	0
g__Pelagibacter_A_533952	0.000923848	0	0.003020134	0	0
g__Oryzomonas	0.002903524	0	0	0.000994629	0
g__Poseidonibacter	0	0.001180359	0.002684564	0	0
g__UBA6857	0.003827372	0	0	0	0
g__Ruminococcus_E	0	0	0	0.00377959	0
g__AAA536-G10	0.003739387	0	0	0	0
g__Oribacterium	0.00268356	0	0	0	0.000925854
g__Intestinibaculum	0	0	0	0.003580664	0
g__CAG-791	0.001055827	0	0	0.002486573	0
g__	0	0.003541076	0	0	0
	0	0.003462386	0	0	0
g__0-14-3-00-41-53	0	0.003462386	0	0	0
g__Bifidobacterium_388775	0	0.00267548	0.000738255	0	0
g__Anaerostipes	0.00079187	0.001731193	0	0	0.000771545
g__HIMB59	0	0	0.003288591	0	0
g__	0.00189169	0	0	0.001392481	0
	0.000659892	0.002596789	0	0	0
g__Listeria_A	0.001143812	0.001416431	0.000671141	0	0
g__Isoalcanivorax	0	0	0.003221477	0	0
g__Gp18-AA60	0.001011834	0.002203336	0	0	0
g__Bariatricus	0.003167481	0	0	0	0
g__Fusobacterium_C	0	0	0	0	0.003163336
	0	0.003068933	0	0	0
	0.003035502	0	0	0	0
g__Mycobacterium	0.002991509	0	0	0	0
g__Ligilactobacillus	0.002947517	0	0	0	0
g__HRBIN33	0	0.002911552	0	0	0
g__Vescimonas	0.002067661	0.000786906	0	0	0
g__Comamonas_F_589250	0.002815538	0	0	0	0
	0.001759711	0	0	0.000994629	0
g__Pectobacterium_A_725598	0	0	0.001812081	0	0.000925854
g__Nanosynbacter	0	0	0	0	0.002700409
g__Lachnospira	0.001319784	0	0.001342282	0	0
	0.002551582	0	0	0	0
g__Succiniclasticum	0	0	0	0.002486573	0
g__Schwartzia	0	0	0	0.002486573	0
	0.002463596	0	0	0	0
g__MEDG-81	0.002463596	0	0	0	0
g__CAG-238	0.002419603	0	0	0	0
g__SFMI01	0	0.001180359	0	0.001094092	0
	0.002243632	0	0	0	0
g__Gp6-AA45	0.002199639	0	0	0	0
g__UBA2810	0	0	0	0.002188184	0
g__Bacteroides_H_857956	0.002155646	0	0	0	0
g__Palauibacter	0	0.002124646	0	0	0
	0	0.002045955	0	0	0
g__Aggregatibacter_736122	0	0	0	0	0.002006018
g__Methyloversatilis	0	0.001967265	0	0	0
	0	0.001967265	0	0	0
	0.00189169	0	0	0	0
g__Pedomicrobium	0.00189169	0	0	0	0
g__UBA1162	0	0.001888574	0	0	0
g__	0.001847697	0	0	0	0
g__40CM-4-65-16	0.001803704	0	0	0	0
g__Paracoccus	0.000659892	0	0.00114094	0	0
g__Sharpea	0	0	0	0.001790332	0
	0	0	0	0	0.001774554
	0.001759711	0	0	0	0
	0.001759711	0	0	0	0
g__	0.001759711	0	0	0	0
g__BRH-c54	0	0	0.001744966	0	0
	0	0	0.001744966	0	0
g__	0	0	0.001744966	0	0
g__Porticoccus	0	0	0.001744966	0	0
g__Phascolarctobacterium_A_39470	0.001715719	0	0	0	0
g__Roseburia_A_166204	0.001671726	0	0	0	0
g__Faecalibacterium	0.001671726	0	0	0	0
g__UBA1149	0.001671726	0	0	0	0
	0	0.001652502	0	0	0
g__Gp1-AA122	0.001627733	0	0	0	0
g__Frisingicoccus	0.001627733	0	0	0	0
g__Dysosmobacter	0.001627733	0	0	0	0
	0.001627733	0	0	0	0
	0	0	0	0.001591406	0
g__Thiohalophilus	0	0.001573812	0	0	0
g__UBA1258	0.001539747	0	0	0	0
g__	0.001539747	0	0	0	0
g__Syner-03	0.001539747	0	0	0	0
	0.001495755	0	0	0	0
	0	0.001495121	0	0	0
g__HGW-17	0	0.001495121	0	0	0
g__RUG420	0	0	0	0.001491944	0
	0	0.001416431	0	0	0
g__Marmoricola_A_392027	0.001407769	0	0	0	0
	0.001407769	0	0	0	0
g__Helicobacter_D_480075	0.001407769	0	0	0	0
g__WHTX01	0.001363776	0	0	0	0
g__F1-60-MAGs027	0.001363776	0	0	0	0
g__Petralouisia	0.001363776	0	0	0	0
	0.001363776	0	0	0	0
g__Treponema_D	0.001363776	0	0	0	0
g__	0	0.00133774	0	0	0
g__32-111	0	0.00133774	0	0	0
g__Lautropia	0	0	0	0	0.001311627
g__FEB-22	0.001275791	0	0	0	0
g__Dietzia	0	0.001259049	0	0	0
	0	0.001259049	0	0	0
	0	0.001259049	0	0	0
g__CAG-488	0.001231798	0	0	0	0
g__	0.001231798	0	0	0	0
g__RUG13077	0.001231798	0	0	0	0
g__Cupriavidus	0.001231798	0	0	0	0
g__ZC4RG30	0.001231798	0	0	0	0
g__CAG-273	0	0	0	0.001193555	0
	0.001187805	0	0	0	0
g__Vitreimonas	0.001187805	0	0	0	0
g__	0	0.001180359	0	0	0
	0	0.001180359	0	0	0
	0.001143812	0	0	0	0
g__Brevundimonas	0.001143812	0	0	0	0
g__HRBIN24	0	0.001101668	0	0	0
g__RUG472	0.00109982	0	0	0	0
g__	0.00109982	0	0	0	0
g__MED-G14	0.00109982	0	0	0	0
g__CF-167	0.00109982	0	0	0	0
g__Lentihominibacter	0	0	0	0.001094092	0
g__Saccharofermentans	0	0	0	0.001094092	0
g__Pediococcus	0	0	0	0.001094092	0
g__Weissella	0	0	0	0.001094092	0
g__UBA6398	0	0	0	0.001094092	0
g__Desulfovibrio_446353	0	0	0	0.001094092	0
	0.001055827	0	0	0	0
g__Methylobacterium	0.001055827	0	0	0	0
g__IMCC26207	0.001011834	0	0	0	0
	0.001011834	0	0	0	0
g__UBA4248	0.001011834	0	0	0	0
g__Butyrivibrio_A_168226	0	0	0	0.000994629	0
	0.000967841	0	0	0	0
g__Lawsonibacter	0.000967841	0	0	0	0
g__MED-G82	0.000967841	0	0	0	0
g__UM-FILTER-46-8	0.000967841	0	0	0	0
	0	0.000944287	0	0	0
g__Balneola	0	0	0.000939597	0	0
	0.000923848	0	0	0	0
g__	0.000879856	0	0	0	0
	0.000879856	0	0	0	0
	0	0	0.000872483	0	0
g__Ardenticatena	0	0.000865596	0	0	0
g__SG8-13	0	0.000865596	0	0	0
g__Bin94	0	0.000865596	0	0	0
g__SBAX01	0	0.000865596	0	0	0
	0	0.000865596	0	0	0
g__Methyloceanibacter	0	0.000865596	0	0	0
g__Spyradenecus	0	0.000865596	0	0	0
	0	0	0	0	0.0008487
g__Haemophilus_A	0	0	0	0	0.0008487
g__SAR86A	0.000835863	0	0	0	0
g__Lysobacter_A_615989	0.000835863	0	0	0	0
	0.00079187	0	0	0	0
g__	0.00079187	0	0	0	0
g__Dubosiella	0.00079187	0	0	0	0
g__SZUA-442	0	0.000786906	0	0	0
	0	0.000786906	0	0	0
	0	0.000786906	0	0	0
	0	0.000786906	0	0	0
g__Actinomyces	0	0	0	0	0.000771545
	0	0	0	0	0.000771545
g__RUG521	0.000747877	0	0	0	0
g__CAG-1031	0.000747877	0	0	0	0
g__Cellvibrio	0.000747877	0	0	0	0
g__Akkermansia	0	0	0.000738255	0	0
g__Pseudonocardia	0.000703885	0	0	0	0
g__Coprococcus_A_121497	0.000703885	0	0	0	0
g__Angelakisella	0.000703885	0	0	0	0
g__Gemmiger_A_73129	0.000703885	0	0	0	0
	0	0	0.000671141	0	0
g__Devosia_A_502124	0	0	0.000671141	0	0
g__Sutterella	0	0	0.000671141	0	0
g__Dactylosporangium	0.000659892	0	0	0	0
g__Anaerotruncus	0.000659892	0	0	0	0
g__	0.000659892	0	0	0	0
g__Flaviaesturariibacter	0.000659892	0	0	0	0
g__	0.000659892	0	0	0	0
g__Butyricicoccus_A_77419	0.000615899	0	0	0	0
g__GCA-002708715	0.000615899	0	0	0	0
g__Nitrospira_C	0.000615899	0	0	0	0
g__AG-337-I02	0.000615899	0	0	0	0
g__Thauera	0.000615899	0	0	0	0
g__Arenimicrobium	0.000571906	0	0	0	0
g__Anaerotignum_189125	0.000571906	0	0	0	0
g__Mediterraneibacter_A_155507	0.000571906	0	0	0	0
	0.000571906	0	0	0	0
g__	0.000571906	0	0	0	0
g__Bact-08	0.000571906	0	0	0	0
g__Okeania	0.000571906	0	0	0	0
g__Ralstonia	0.000571906	0	0	0	0
	0.000527913	0	0	0	0
g__UBA3282	0.000527913	0	0	0	0
g__RF16	0.000527913	0	0	0	0
g__Chitinophaga	0.000527913	0	0	0	0
g__CF-39	0.000527913	0	0	0	0
g__Caldora	0.000527913	0	0	0	0
	0.000527913	0	0	0	0
g__Thiobacillus	0.000527913	0	0	0	0
	0.000527913	0	0	0	0
	0.000483921	0	0	0	0
	0.000483921	0	0	0	0
g__Christensenella	0.000483921	0	0	0	0
g__	0.000483921	0	0	0	0
g__PXFI01	0.000483921	0	0	0	0
g__Acinetobacter	0.000483921	0	0	0	0
	0.000483921	0	0	0	0
	0.000439928	0	0	0	0
g__Alloprevotella	0.000439928	0	0	0	0
g__UBA3263	0.000439928	0	0	0	0
g__Capnocytophaga	0.000439928	0	0	0	0
g__Aggregatilinea	0.000439928	0	0	0	0
g__HRBIN30	0.000439928	0	0	0	0
	0.000439928	0	0	0	0
	0.000439928	0	0	0	0
	0.000439928	0	0	0	0
g__Pseudolabrys_502538	0.000439928	0	0	0	0
g__Parasutterella_564865	0.000439928	0	0	0	0
g__UBA1014	0.000439928	0	0	0	0
